# Supplementary material for: Bifunctionality of dirhodium tetracarboxylates in metallaphotocatalysis
Source: Nat Commun. 2023 Nov 10;14:7269. doi: 10.1038/s41467-023-43050-3 (PMC10638314; doi:10.1038/s41467-023-43050-3)
Supplement: Supplementary file 4 — Source Data [file 41467_2023_43050_MOESM4_ESM.xlsx]

## Sheet: Sheet1
Cartesian Coordinates
Rh2(OAc)4
Imaginary Frequency 0
0 1
Rh 0.00096400 -0.00391800 1.18972800
O -1.53851100 1.38997200 1.12039300
C -1.87142800 1.87957200 0.00081300
O -1.38104900 1.54561200 -1.11839400
O 1.38872400 -1.54653000 -1.11900800
C 1.87585000 -1.88381400 0.00062300
O 1.53953100 -1.39761400 1.12068900
O 1.55016200 1.38345400 -1.11540700
C 1.88428800 1.87097700 0.00503600
O 1.39511700 1.53490200 1.12383400
O -1.53999600 -1.38922700 -1.12277300
C -1.87647700 -1.87892500 -0.00429200
O -1.38957300 -1.54511100 1.11647100
Rh 0.00385700 -0.00099800 -1.18780400
C 2.96583200 -2.92094600 -0.00619400
C -2.96659800 -2.91600000 -0.00096500
C 2.92151100 2.96092800 0.00114100
C -2.96120200 2.91702500 -0.00627900
H 2.98675800 -3.45982600 0.94158800
H 3.92582000 -2.41083600 -0.13885600
H 2.82585900 -3.61175600 -0.83868300
H -2.98914000 -3.44998300 -0.95148100
H -2.82519300 -3.61111400 0.82769600
H -3.92644200 -2.40678000 0.13607600
H 2.41160200 3.92116100 -0.13049600
H 3.45903100 2.98036500 0.94974800
H 3.61346300 2.82240300 -0.83063100
H -3.92056500 2.40801800 -0.14748600
H -2.98761900 3.45061300 0.94435300
H -2.81640800 3.61237700 -0.83416600
Rh2(OAc)4-EtOAc
Imaginary Frequency 0
0 1
Rh -1.19893300 -0.39902700 -0.01735900
O -1.14136300 1.05055700 1.45116900
C -0.02288900 1.46870000 1.86359200
O 1.10548200 1.06438200 1.46515200
O 1.14203600 -1.86450900 -1.42907600
C 0.02260400 -2.27101300 -1.85096200
O -1.10624900 -1.84797200 -1.47301500
O 1.10499900 -1.83700500 1.48095200
C -0.02459200 -2.24374500 1.87420100
O -1.14318800 -1.85221700 1.43621900
O 1.14355800 1.03804900 -1.46646500
C 0.02546300 1.45247900 -1.88360600
O -1.10342400 1.05401600 -1.48061200
Rh 1.19933600 -0.39999400 0.01300300
C 0.03441400 -3.37465600 -2.86814900
C 0.03502400 2.53086100 -2.92807700
C -0.03982900 -3.25981200 2.97890200
C -0.03241500 2.55925500 2.89532100
H -0.85448200 -3.32788900 -3.49627800
H 0.03021000 -4.33400300 -2.34244600
H 0.93660900 -3.32615100 -3.47697600
H 0.98693600 2.55021900 -3.45654700
H -0.78636500 2.38651800 -3.62999100
H -0.11043200 3.49780400 -2.43753400
H -0.06926100 -2.73378500 3.93767500
H -0.92714500 -3.88818100 2.90996300
H 0.86327800 -3.86857400 2.95324900
H 0.07997400 3.52292700 2.38975100
H -0.97353400 2.56523600 3.44330600
H 0.80644400 2.44177900 3.58118400
C -5.90812800 -1.01574200 0.01078400
H -6.73622900 -0.53685900 0.53219500
H -5.67078400 -1.97577900 0.46597000
C -4.69088900 -0.14438800 0.00301700
O -3.55933100 -0.58576000 -0.03520000
O -4.99798200 1.14154300 0.01291900
H -6.21629600 -1.19473000 -1.02352000
C -3.91107700 2.09245200 -0.04743800
H -3.33053000 1.90074800 -0.95131800
H -3.25467900 1.92546800 0.80795600
C -4.52105900 3.46884400 -0.04014700
H -3.72939600 4.22112200 -0.08416500
H -5.17739700 3.61561300 -0.90134200
H -5.10098100 3.63929000 0.87018300
C 5.90795400 -1.01633000 -0.04252700
H 5.66748600 -1.97217900 -0.50496200
H 6.22224500 -1.20534600 0.98813900
C 4.69084200 -0.14506000 -0.01893400
O 3.55995300 -0.58674100 0.03341400
O 4.99741900 1.14095800 -0.03145000
H 6.73288100 -0.53297600 -0.56475600
C 3.91109700 2.09139500 0.04490600
H 3.33783700 1.89316900 0.95194900
H 3.24776500 1.93051400 -0.80638600
C 4.52098500 3.46784300 0.04267900
H 3.72963600 4.21967800 0.09843000
H 5.18405300 3.60839300 0.89975300
H 5.09372000 3.64502000 -0.87090300
4
Imaginary Frequency 0
0 1
0 1
C -0.83937700 2.29907100 -0.41884300
C -0.81458100 2.19720600 0.86322100
C -0.60921200 0.90483100 0.11181400
H -0.94267900 2.86204600 -1.33428900
H -0.86457000 2.60664400 1.86040700
C 0.76148600 0.28229700 0.05368300
C 1.06679700 -0.87227700 0.78352400
C 1.77656900 0.89200600 -0.68602200
C 2.35170600 -1.40557800 0.76418200
H 0.29041300 -1.35893900 1.36756800
C 3.06383100 0.35999100 -0.70938800
H 1.55657400 1.79658600 -1.24827400
C 3.35547700 -0.79259800 0.01532500
H 2.57158300 -2.30152200 1.33772200
H 3.83837500 0.84689400 -1.29502100
H 4.35810400 -1.20969600 -0.00022400
C -1.81610800 -0.00024100 0.05640000
O -2.92548300 0.33623100 0.40388900
O -1.54731000 -1.20511400 -0.46285000
C -2.66641700 -2.08796200 -0.56920300
H -2.26877100 -3.02562100 -0.95594900
H -3.12650800 -2.24470200 0.40896700
H -3.41119300 -1.68109400 -1.25737200
Int1
Imaginary Frequency 0
0 1
C 2.19565900 -1.50684200 -1.38321600
C 0.84673000 -1.16626300 -1.59248400
C 3.17002600 -0.79202900 -0.73042100
H 2.50430800 -2.47068700 -1.79281500
H 0.40353300 -1.66655600 -2.46264700
C 3.08627900 0.61318400 -0.39282500
C 3.73076400 1.10927700 0.76034800
C 2.32438500 1.48797100 -1.18338900
C 3.56293200 2.42999700 1.13375000
H 4.32344100 0.44245800 1.37795300
C 2.17713000 2.81930100 -0.81161700
H 1.88328600 1.13216300 -2.10925500
C 2.78603100 3.28895100 0.34677200
H 4.03457400 2.79999700 2.03879900
H 1.59583600 3.48783500 -1.43759000
H 2.67487700 4.33037100 0.63438300
C 4.44993400 -1.56467400 -0.47606200
O 4.47411700 -2.76278000 -0.32890800
O 5.52424600 -0.78320500 -0.47090800
C 6.77157900 -1.45857600 -0.25521800
H 7.53113800 -0.67858400 -0.25530500
H 6.75645500 -1.98274900 0.70256700
H 6.95524300 -2.17288600 -1.06083500
Rh -0.57635400 -0.39334200 -0.48248600
O -0.57135500 1.49816700 -1.33832000
C -1.40890600 2.37895200 -0.95644400
O -2.30925400 2.22772300 -0.09389800
O -2.54713600 -1.57426100 1.69234000
C -1.70343100 -2.42236900 1.31184500
O -0.77924700 -2.23794300 0.45237600
O -3.69944200 -0.32545700 -0.76116000
C -3.15498800 -0.82781600 -1.77441500
O -1.90286000 -0.99824500 -1.95232300
O -1.12300900 0.94451600 2.32182500
C 0.10064700 0.71544600 2.13792700
O 0.62903200 0.20809700 1.09756300
Rh -2.52449700 0.36111200 0.85952200
C -1.77554300 -3.81271900 1.89503100
C 1.04691700 1.10013100 3.25123900
C -4.03746600 -1.25558600 -2.92179300
C -1.27934400 3.74469700 -1.58779400
H -0.77790000 -4.14449600 2.19131700
H -2.14168300 -4.49976600 1.12556600
H -2.45169800 -3.83665500 2.74959900
H 0.58586900 0.88308800 4.21695700
H 1.99714500 0.57408500 3.15400700
H 1.23236200 2.17806700 3.19901300
H -3.94186300 -0.51966700 -3.72702000
H -3.70722100 -2.22163800 -3.30935800
H -5.07980600 -1.30748800 -2.60711300
H -0.72645100 4.39270400 -0.89891300
H -0.74106200 3.69103200 -2.53463400
H -2.26884500 4.18064400 -1.73736200
Int2
Imaginary Frequency 0
0 1
0 1
C 2.73457300 0.52077200 -1.16372100
C 0.85278900 1.18799500 -2.22864500
C 1.69094300 0.11615200 -2.05296100
C 3.82306600 -0.29476900 -0.61552700
C 5.00176800 0.29299200 -0.13512500
C 4.74115400 -2.47763700 -0.08749400
C 6.03181300 -0.49713200 0.36641200
H 5.11417200 1.37218700 -0.16592400
C 5.90959300 -1.88497100 0.38938000
H 6.93870000 -0.02487300 0.73299000
H 6.71728000 -2.49951600 0.77521500
C 2.43621000 1.83327500 -0.87508600
O 1.34708000 2.26225900 -1.52608000
O 3.04281700 2.67354800 -0.05489600
C 2.28882700 3.82353100 0.35211800
H 2.19812400 4.53307300 -0.47455300
H 2.85745300 4.27218500 1.16571500
H 4.63191300 -3.55839000 -0.06945700
C 3.70524100 -1.69160100 -0.58168600
H 2.78309700 -2.15463400 -0.92134200
H 0.06410800 1.40724300 -2.93243600
H 1.29808000 3.51807200 0.69690200
H 1.57952200 -0.85104300 -2.52552300
Rh -2.25160800 -0.54366100 1.08667800
O -1.13913500 -2.25975600 1.48776900
C -0.05656600 -2.43481900 0.85969800
O 0.41096500 -1.66724600 -0.03594700
O -1.74148600 1.75640400 -0.97526100
C -2.80567500 1.96261700 -0.31683300
O -3.25653800 1.22019500 0.59925200
O -1.67764600 -1.00510200 -1.96415900
C -2.74965800 -1.58178400 -1.60431200
O -3.24760800 -1.55299700 -0.44356700
O 0.38005500 1.11577200 0.93870000
C -0.07819400 1.10060600 2.12339800
O -1.12638100 0.50344700 2.49686600
Rh -0.60802300 0.06860700 -0.55273100
C -3.61118600 3.18039400 -0.68826100
C 0.68336300 1.89252000 3.15413300
C -3.46832200 -2.39984700 -2.64511800
C 0.76803700 -3.65337900 1.18459100
H -4.24121700 3.49027700 0.14605500
H -4.25447500 2.92219300 -1.53622900
H -2.95147400 3.99360500 -0.99493000
H 1.74096900 1.94191700 2.88905400
H 0.27937200 2.91046800 3.17957300
H 0.55644900 1.44849700 4.14243600
H -3.06322700 -3.41723300 -2.62242000
H -4.53444100 -2.44755800 -2.41975600
H -3.30352600 -1.98446900 -3.64012200
H 1.75729400 -3.33243500 1.52422100
H 0.28760900 -4.25585500 1.95508300
H 0.90397900 -4.24797200 0.27663000
TS1
Imaginary Frequency 1
0 1
C 2.95860700 -0.01274800 -0.90671300
C 0.72577300 -0.54501000 -1.86649800
C 2.09152400 -0.80882400 -1.59693800
C 4.31653700 -0.43572700 -0.55551400
C 5.37495900 0.48515600 -0.50165400
C 5.85795300 -2.21050300 0.03513100
C 6.66127600 0.05669300 -0.19723100
H 5.19283200 1.53370900 -0.71259200
C 6.90495300 -1.28873900 0.07383700
H 7.47456200 0.77464100 -0.16967700
H 7.90932600 -1.61890600 0.32024400
C 2.50112900 1.39702100 -0.64877300
O 1.76664500 1.98415300 -1.40750600
O 3.00078700 1.91301000 0.47187400
C 2.45724400 3.18893900 0.82561900
H 2.70720200 3.93356800 0.06638600
H 2.91056700 3.45268200 1.77987900
H 6.04322400 -3.25616500 0.25854400
C 4.57409400 -1.78974000 -0.28295000
H 3.75568000 -2.50416900 -0.29475500
H 0.37196000 -0.87000500 -2.85250200
H 1.37056200 3.11236200 0.91720200
H 2.47801000 -1.73048900 -2.03623000
Rh -2.56329300 0.00583400 1.03496200
O -2.22608800 -2.02345600 1.48699900
C -1.28393600 -2.63713500 0.93102700
O -0.48053200 -2.16057900 0.06111600
O -1.09331500 1.76000500 -1.11844300
C -1.98143800 2.42939000 -0.49892900
O -2.71873900 2.01337200 0.43044700
O -2.06644900 -0.81813400 -2.00876300
C -3.30434100 -0.85633600 -1.69805800
O -3.80070800 -0.56944900 -0.58143000
O 0.58012600 0.41505200 0.91717500
C 0.12125900 0.63454400 2.08773300
O -1.08009700 0.54768100 2.44137900
Rh -0.69566000 -0.19661500 -0.59326600
C -2.15216600 3.85636500 -0.96152200
C 1.12972700 1.04561500 3.13369300
C -4.23296900 -1.30812600 -2.79894200
C -1.03752500 -4.07452400 1.32056000
H -2.80608500 4.40579900 -0.28446600
H -2.58807200 3.85325300 -1.96528800
H -1.17539000 4.34157000 -1.02597700
H 2.14616700 0.96349200 2.74842200
H 0.92841400 2.07899300 3.43288100
H 1.00781100 0.41668600 4.01898500
H -4.01242000 -2.35163200 -3.04321000
H -5.27299800 -1.21814000 -2.48626200
H -4.05602600 -0.71198200 -3.69741800
H -0.09927800 -4.13329200 1.88090000
H -1.85282600 -4.44940700 1.93899400
H -0.92932900 -4.68852700 0.42361500
Int3
Imaginary Frequency 0
0 1
C -0.43634700 -0.65020800 -0.04296400
C -2.29922800 -1.91798800 -0.08352700
C -0.95247800 -1.99987800 -0.09527900
C 0.96897600 -0.22797900 -0.02337400
C 1.34204600 1.11680100 -0.17626600
C 3.32388300 -0.80426200 0.16679400
C 2.68219100 1.48968000 -0.15250300
H 0.57811100 1.87321000 -0.31880000
C 3.68188500 0.53398900 0.01827700
H 2.94557900 2.53683300 -0.27328400
H 4.72692800 0.82845900 0.03482900
C -1.56120100 0.13260300 -0.00241500
O -2.68631900 -0.60262700 -0.02498200
O -1.68236300 1.45872300 0.06215300
C -3.00920800 1.98350600 0.14843100
H -3.59189600 1.71682500 -0.73733100
H -2.89103800 3.06486200 0.20263100
H 4.09035200 -1.56210600 0.30184500
C 1.98519900 -1.18031500 0.14738800
H 1.72613300 -2.22733500 0.27516500
H -3.10056200 -2.63961100 -0.11211500
H -3.51287000 1.61718500 1.04703800
H -0.37560100 -2.91278300 -0.14472200
5
Imaginary Frequency 0
0 1
0 1
C -2.29942600 0.27723600 0.23693200
C -1.06659000 0.49986800 -0.39705000
C -0.60719000 1.78473400 -0.64004200
C -1.42468900 2.84339600 -0.23011500
C -2.65313200 2.63342700 0.40063200
C -3.10169300 1.33514100 0.64053800
H 0.34832400 1.96736200 -1.12029500
H -1.08765100 3.86034900 -0.40859600
H -3.25581100 3.48338800 0.70213400
H -4.05337800 1.14535700 1.12830600
C -1.19977000 -1.78685300 -0.32346600
O -0.93816200 -2.96046600 -0.44798000
C -2.47921600 -1.17851800 0.33299200
O -3.37581300 -1.83767500 0.79613300
N -0.43910800 -0.71566100 -0.72299300
C 0.84984900 -0.82808600 -1.38039100
H 0.82999100 -0.24415000 -2.30711500
H 0.95632000 -1.88374500 -1.64932500
C 1.99821700 -0.37943500 -0.49993600
C 2.10968600 -0.85247200 0.80979300
C 2.96393700 0.49756200 -0.99306500
C 3.17390100 -0.45430900 1.61285700
H 1.36074900 -1.53792000 1.20066500
C 4.03259500 0.89540900 -0.19083600
H 2.87762200 0.87339000 -2.01030400
C 4.13874300 0.42073000 1.11356500
H 3.25227000 -0.82865000 2.62930600
H 4.77698600 1.58115700 -0.58455600
H 4.96880500 0.73124000 1.74106800
HOAc
Imaginary Frequency 0
0 1
C -1.39165900 -0.11240700 0.00000300
H -1.67416400 -0.69239400 0.88293600
H -1.67414900 -0.69224500 -0.88303600
H -1.91314000 0.84384400 0.00005300
C 0.09082600 0.12161300 0.00000600
O 0.77801600 -1.03579600 0.00000200
H 1.72554900 -0.80311600 -0.00003000
O 0.63959700 1.19688100 0.00000100
TS2
Imaginary Frequency 1
0 1
C -2.47105600 -0.26963600 0.59955900
C -0.78932900 -1.82363900 0.29353300
C -1.31457900 -0.76511400 1.13247100
C -3.29629900 0.87169000 1.02355400
C -3.94207600 1.67770100 0.07938700
C -4.16799000 2.26763700 2.79574700
C -4.69891500 2.76827700 0.49654800
H -3.83492700 1.46304100 -0.97996400
C -4.81477300 3.06499400 1.85294400
H -5.19414600 3.39138600 -0.24196300
H -5.40758400 3.91607900 2.17397800
C -2.73187600 -1.13552400 -0.50975600
O -1.84187700 -2.06948000 -0.65340600
O -3.75099500 -1.07850500 -1.29927600
C -3.87309100 -2.09694500 -2.32309100
H -2.99381000 -2.08046200 -2.96770000
H -4.76773800 -1.82994200 -2.88012200
H -4.25711000 2.49240000 3.85427700
C -3.41336300 1.17439400 2.38451900
H -2.92428600 0.54050900 3.11957800
H -0.44122500 -2.76428000 0.73180700
H -3.98652500 -3.07402500 -1.85077600
H -0.79862600 -0.37699600 2.00391500
C 0.11966200 -0.14041700 -1.41925100
C 0.58873700 0.97179800 -0.70916100
C 0.27431700 2.26700500 -1.09057600
C -0.52814800 2.42683400 -2.22731800
C -0.98138800 1.33140300 -2.95828500
C -0.65493600 0.02989000 -2.55115200
H 0.64622700 3.12750500 -0.54289500
H -0.78768300 3.43112500 -2.54891700
H -1.58201100 1.48750000 -3.84906600
H -0.97836600 -0.83722100 -3.12209700
C 1.51417400 -0.82427800 0.38726500
O 2.21960100 -1.45228400 1.14731700
C 0.55888100 -1.39672800 -0.70566200
O 0.91927900 -2.44027900 -1.39179900
N 1.37194800 0.55170800 0.37668700
C 2.05452200 1.43827000 1.29846800
H 2.41935600 0.80037200 2.10999800
H 1.32910000 2.14285500 1.72042400
C 3.20484200 2.18919700 0.65941100
C 3.35657400 3.56055000 0.86224700
C 4.13849400 1.50684600 -0.12427700
C 4.43214100 4.24384300 0.29616800
H 2.62758500 4.09772500 1.46534500
C 5.21014000 2.18770300 -0.69307400
H 4.02417200 0.43726600 -0.28655900
C 5.36004500 3.55861000 -0.48328300
H 4.53960000 5.31223800 0.45971000
H 5.93050000 1.64768200 -1.30050000
H 6.19578200 4.08892900 -0.93009400
C 2.73286800 -5.52781400 1.62916200
H 3.55550800 -4.92957400 2.03474000
H 3.16511400 -6.26369300 0.94668800
H 2.21464500 -6.02875000 2.44714100
C 1.78811400 -4.61057000 0.88777500
O 2.28018200 -4.18046800 -0.24283800
H 1.66364500 -3.43123600 -0.67812900
O 0.68693600 -4.31626600 1.33639300
TS3
Imaginary Frequency 1
0 1
C 2.96788900 -0.31619900 -0.70471000
C 0.99811000 -0.60568800 -1.76037800
C 2.09952900 0.28556000 -1.57918500
C 4.12968900 0.25807500 -0.01543200
C 4.50335100 -0.17177700 1.26405100
C 5.94991900 1.85743000 0.01288200
C 5.59194000 0.41097500 1.90694900
H 3.93232300 -0.95109100 1.75820800
C 6.31809100 1.42502300 1.28604200
H 5.87065100 0.07329200 2.90077300
H 7.16725900 1.87629000 1.79035000
C 2.37338500 -1.60461200 -0.46051000
O 1.44462800 -1.86644200 -1.37613100
O 2.89642500 -2.59343500 0.21418400
C 2.02654400 -3.72850100 0.40983300
H 1.01308700 -3.37662300 0.61205300
H 2.43805800 -4.26954200 1.26034100
H 6.51150600 2.64518800 -0.48044900
C 4.86502900 1.27742200 -0.63421500
H 4.59117300 1.60399000 -1.63391100
H 0.30480900 -0.61502800 -2.59305100
H 2.04220900 -4.35792500 -0.48265700
H 2.11666300 1.31783400 -1.90433400
C -0.35576300 1.07755900 -0.02690800
C -1.66968600 1.10949300 -0.51273800
C -2.36511800 2.30168300 -0.65376900
C -1.70577000 3.47838900 -0.28128200
C -0.40468100 3.45683700 0.21985100
C 0.28232900 2.24485900 0.35128900
H -3.38683900 2.32311900 -1.01986200
H -2.22736300 4.42624400 -0.37613500
H 0.07552500 4.38506600 0.51341500
H 1.29645300 2.20953000 0.74189100
C -1.16735500 -1.13277600 -0.42316600
O -1.32366000 -2.33781300 -0.43232500
C 0.09331000 -0.34686700 -0.03002000
O 0.94847900 -0.84602600 0.77927800
N -2.11257100 -0.19441800 -0.79055100
C -3.43852800 -0.53303100 -1.26910100
H -3.38595600 -1.58109200 -1.57960000
H -3.66111400 0.07292500 -2.15427100
C -4.51828400 -0.34636300 -0.22349500
C -5.65520600 0.41086400 -0.50233100
C -4.39098600 -0.95295500 1.02918300
C -6.65712100 0.56219700 0.45597500
H -5.75754300 0.88530700 -1.47603500
C -5.38815500 -0.80127900 1.98738200
H -3.50783800 -1.54926800 1.24832100
C -6.52456100 -0.04332800 1.70238700
H -7.53733400 1.15602000 0.22758300
H -5.28063400 -1.27676400 2.95790500
H -7.30147000 0.07525000 2.45177800
7
Imaginary Frequency 0
0 1
C 3.38400000 -0.17433900 0.03877500
C 1.16301800 -0.15559500 0.41296100
C 2.29125200 -0.83732000 0.71136000
C 4.80368500 -0.54590700 0.05398900
C 5.80265600 0.34058200 -0.37681500
C 6.53270300 -2.18199400 0.54103800
C 7.14223600 -0.03435500 -0.35245300
H 5.52709200 1.32990900 -0.72632100
C 7.51631400 -1.29543900 0.10722100
H 7.89863100 0.66782400 -0.69178100
H 8.56281000 -1.58458100 0.12626100
C 2.78806700 0.86551300 -0.62552100
O 1.45685800 0.89830400 -0.41570600
O 3.31924900 1.81194000 -1.39614800
C 2.40661100 2.61637800 -2.14972300
H 1.77501900 1.99050400 -2.78601100
H 3.03004900 3.26286500 -2.76588600
H 6.80909500 -3.16990700 0.89832600
C 5.19207900 -1.81266000 0.51341400
H 4.43620700 -2.52048900 0.84174500
H 1.78296800 3.22115800 -1.48636900
H 2.34702900 -1.71602800 1.33837100
C -1.03362700 0.90629400 1.07642000
C -2.15205000 0.97108300 0.24132400
C -3.06198200 2.01370600 0.31986500
C -2.81494700 3.00960800 1.27137300
C -1.69875000 2.96221200 2.10336500
C -0.79117400 1.90040400 2.00512000
H -3.93553500 2.05534100 -0.32302300
H -3.51293000 3.83691500 1.35775200
H -1.53145500 3.75121500 2.82918200
H 0.08927400 1.86039400 2.64235200
C -1.09124000 -0.95499300 -0.41786700
C -0.27123000 -0.36586700 0.77220900
N -2.16578900 -0.12701800 -0.63301000
C -3.20711900 -0.39350800 -1.60383100
H -2.83876900 -1.21821100 -2.22197700
H -3.33075700 0.48313300 -2.25001800
C -4.52725300 -0.76005300 -0.95560000
C -5.72532300 -0.27452500 -1.48008800
C -4.56090900 -1.60591500 0.15548600
C -6.94429500 -0.63551600 -0.90903200
H -5.70350000 0.39089600 -2.34032500
C -5.77728600 -1.96516900 0.72817500
H -3.63030200 -1.97807400 0.57850900
C -6.97250300 -1.48219800 0.19619100
H -7.87064800 -0.24919900 -1.32397700
H -5.79223100 -2.62170700 1.59315400
H -7.92092200 -1.76160600 0.64547900
O -0.83546000 -1.97118700 -1.02181300
O -0.36763100 -1.34447200 1.78884100
H 0.02768300 -0.96047600 2.59008100
Int4
Imaginary Frequency 0
0 1
C 3.05970200 -0.35944900 0.11165900
C 1.02303700 0.41680300 0.71223900
C 1.99883700 -0.73436800 0.84004900
C 4.37356400 -0.99249700 -0.03754200
C 5.51624200 -0.24630100 -0.35278900
C 5.73158400 -2.99788400 0.04116000
C 6.75427200 -0.87347000 -0.46147700
H 5.43649100 0.82492900 -0.50532300
C 6.86682700 -2.24775600 -0.26599900
H 7.63396000 -0.28400100 -0.70196800
H 7.83322300 -2.73430600 -0.35835200
C 2.64911000 1.01504500 -0.40840300
O 1.25080600 0.90136900 -0.58200900
O 3.31835000 1.54028500 -1.43915300
C 2.73742600 2.73101400 -1.99765600
H 1.85164300 2.47445700 -2.58270800
H 3.50217100 3.15564300 -2.64689000
H 5.80992100 -4.07113100 0.18721700
C 4.49419500 -2.37616100 0.15310000
H 3.60743800 -2.96355100 0.37581100
H 2.47641700 3.44039600 -1.21031600
H 1.88127700 -1.57261800 1.51362400
C -1.31517100 1.40742800 0.69746700
C -2.28194800 0.96375800 -0.21040700
C -3.25785700 1.80814000 -0.71511800
C -3.23771900 3.13845100 -0.28297800
C -2.27731100 3.59657100 0.61554900
C -1.29962800 2.72673900 1.11345300
H -4.01222500 1.45162600 -1.40949500
H -3.98985900 3.82525600 -0.65926500
H -2.28458700 4.63468100 0.93132300
H -0.54241400 3.08274900 1.80547400
C -1.03693000 -0.91469600 0.20861600
C -0.44002200 0.23320200 1.06655000
N -2.09154400 -0.39863200 -0.49561700
C -2.94611400 -1.18671200 -1.36030700
H -2.43947300 -2.14789600 -1.48979800
H -3.00502900 -0.70230600 -2.34108600
C -4.33543400 -1.38524900 -0.78726300
C -5.44815700 -1.35791700 -1.62863400
C -4.51611900 -1.61824100 0.57769500
C -6.72645600 -1.57158900 -1.11636100
H -5.31150900 -1.16635300 -2.69070900
C -5.79278500 -1.82795500 1.09112100
H -3.65504800 -1.62856100 1.24242200
C -6.90094100 -1.80659700 0.24525200
H -7.58550900 -1.54669000 -1.78029500
H -5.92316100 -2.00707800 2.15431300
H -7.89646600 -1.96718800 0.64817600
O -0.64463500 -2.06060100 0.19285600
O -0.53390400 -0.18673500 2.41108100
H -0.36253300 0.58836500 2.97279700
O 1.56426000 1.49950300 1.52678400
O 2.70297900 1.91394700 0.75550600
Int5
Imaginary Frequency 0
0 1
C 0.29714300 1.69655500 -3.20974600
C -0.94171200 2.25478100 -2.90162200
C -1.92253800 1.52562000 -2.22203500
C -1.60888000 0.22585500 -1.85879600
C -0.36271500 -0.34204000 -2.14207300
C 0.59684400 0.38547300 -2.82088600
N -2.42835800 -0.70451400 -1.20043600
C -1.78685000 -1.90813100 -1.06395700
C -0.31259900 -1.70593900 -1.51059800
O -2.27119600 -2.95250500 -0.68246100
O 0.11639000 -2.71828900 -2.37341100
C 0.57258400 -1.69233200 -0.22273100
C 1.97377600 -1.20748200 -0.44594800
C 2.17263500 -0.05658600 0.19406500
C 0.86199300 0.30664300 0.88974800
O 0.01800600 -0.79611000 0.70728000
O -0.15180500 0.81164200 2.87930800
O 1.09842700 0.53792900 2.24889700
O 0.47992600 -3.02223800 0.25516500
C 1.08420800 -3.36862700 1.42967200
O 1.77821000 -2.62570800 2.06677500
C -3.97893600 0.54623500 0.26173900
C -5.06682800 1.41904400 0.23197600
C -5.26802000 2.33647200 1.26160000
C -4.37931100 2.38600000 2.33201000
C -3.28791800 1.51816200 2.36333800
C -3.08053500 0.60646900 1.33040100
C -3.81210200 -0.47759200 -0.84405200
C 3.41040800 0.74647600 0.19560900
C 3.85744800 1.41851300 1.34065600
C 5.04843000 2.13794200 1.31120500
C 5.80543900 2.20124700 0.14325000
C 5.36619000 1.53779200 -1.00092300
C 4.17671400 0.81782500 -0.97618900
O 0.16143400 1.38542000 0.34959900
C 0.86945700 2.61558500 0.22944800
C 0.73732100 -4.78654600 1.77865200
H 1.03538700 2.28094700 -3.74986800
H -1.15801600 3.27684300 -3.19916200
H -2.88658100 1.96440600 -1.98445900
H 1.56166400 -0.05495300 -3.05611700
H -0.06888200 -3.55579700 -1.91153500
H 2.68528900 -1.75624600 -1.05278200
H -0.51642500 1.51527600 2.30280100
H -5.76172300 1.38006700 -0.60408800
H -6.11779100 3.01182400 1.22531800
H -4.53426300 3.09702300 3.13799500
H -2.60614600 1.54328300 3.20999000
H -2.21771500 -0.05570400 1.34894900
H -4.20435600 -1.45010700 -0.52939900
H -4.37061700 -0.16371200 -1.73410500
H 3.27982600 1.36415300 2.25702900
H 5.38672000 2.64861900 2.20788900
H 6.73220900 2.76661000 0.12393200
H 5.94652300 1.58613800 -1.91743700
H 3.82593800 0.31757700 -1.87506400
H 0.11429600 3.37223500 0.01025600
H 1.38632100 2.87792600 1.15985200
H 1.59109900 2.57585700 -0.59211100
H 1.00479200 -5.45252900 0.95387900
H 1.26841200 -5.07765700 2.68412200
H -0.34247800 -4.86608500 1.93507300
1O2
Imaginary Frequency 0
0 1
O 0.00000000 0.00000000 0.59858600
O 0.00000000 0.00000000 -0.59858600
HOOAc
Imaginary Frequency 0
0 1
C -1.75337700 -0.53592800 0.00018500
H -1.82877800 -1.17197000 0.88617100
H -1.82856600 -1.17343200 -0.88475600
H -2.56104000 0.19531800 -0.00047200
C -0.44080200 0.19873300 -0.00016200
O 0.56734400 -0.71343500 -0.00023600
O -0.27026400 1.38500600 0.00002200
O 1.82570900 -0.04587000 -0.00028300
H 2.40115500 -0.83236500 0.00290300
Z-6
Imaginary Frequency 0
0 1
C 2.91333100 -0.04974800 -0.02077400
C 1.00256900 -1.52404200 0.48563700
C 1.59868700 -0.20683800 0.21856300
C 3.55908300 1.25711100 -0.24497800
C 4.75609900 1.32544900 -0.97079400
C 3.61882900 3.66142000 0.03019300
C 5.36938400 2.55110300 -1.20526900
H 5.20193800 0.41872400 -1.37115300
C 4.80225900 3.72114600 -0.70569000
H 6.29178500 2.59038400 -1.77603500
H 5.28523400 4.67777500 -0.88052400
C 3.84394700 -1.24076000 -0.03149800
O 3.80425000 -1.87487900 -1.20095000
C 4.60668000 -3.05979700 -1.27182900
H 5.65713800 -2.82326600 -1.08923100
H 4.47230000 -3.44836700 -2.28012000
H 3.18365100 4.56956900 0.43571200
C 3.00024900 2.43926000 0.26154500
H 2.09666700 2.39723300 0.86258200
H 4.25896500 -3.78552600 -0.53314600
H 0.93512200 0.65312300 0.21357200
C -1.04958800 -0.55331100 1.60343100
C -1.79286700 0.37884800 0.87172800
C -2.38486500 1.47606100 1.47811500
C -2.21211700 1.61465300 2.85956500
C -1.47858400 0.68946000 3.59951300
C -0.88584900 -0.41008700 2.96825700
H -2.97104600 2.19077800 0.90934900
H -2.66906800 2.46140500 3.36274200
H -1.36823100 0.82090300 4.67105500
H -0.31342600 -1.13983200 3.53418700
C -1.16951900 -1.17424200 -0.69684300
C -0.52750100 -1.60784700 0.65823900
N -1.82024500 0.01720400 -0.48663500
C -2.59355200 0.69799400 -1.50964400
H -2.28657700 0.25209100 -2.46071900
H -2.30995500 1.75559100 -1.52398400
C -4.08775700 0.55573000 -1.30456000
C -4.91781800 1.67511800 -1.35624900
C -4.64902000 -0.70225600 -1.07101600
C -6.29483200 1.54226400 -1.18315700
H -4.48271000 2.65695100 -1.52982900
C -6.02253300 -0.83615600 -0.89542300
H -4.00714800 -1.57961500 -1.02821800
C -6.84890400 0.28641200 -0.95142100
H -6.93146900 2.42125100 -1.22162000
H -6.45036700 -1.81806200 -0.71573100
H -7.92064600 0.18034300 -0.81181900
O -1.10097500 -1.78648400 -1.73924400
O -0.88595600 -2.90537200 1.00061900
H -0.09176000 -3.44997400 0.83750900
O 1.63723600 -2.56084400 0.56690000
O 4.57375200 -1.51786700 0.88617700
E-6
Imaginary Frequency 0
0 1
C 0.96693300 -2.55347800 2.97982300
C 2.18562500 -1.87933500 2.93254100
C 2.71657600 -1.40487900 1.72806800
C 1.98043000 -1.63291800 0.57509400
C 0.75101200 -2.29852800 0.61371800
C 0.23449500 -2.76698900 1.80726700
N 2.30030200 -1.28492000 -0.74903200
C 1.33847000 -1.72750700 -1.62708600
C 0.19107300 -2.36928000 -0.78640500
O 1.36193400 -1.63483000 -2.83397100
O -0.11060100 -3.65144200 -1.22530500
C -1.06156800 -1.47497900 -0.90183700
